# Supplementary material for: When Affection Becomes Risk: Human–Dog Interactions Associated with Bite and Scratch Injuries in a Survey of Dog Owners’ Knowledge, Attitudes, and Practices in Thailand
Source: Animals (Basel). 2026 Jun 11;16(12):1809. doi: 10.3390/ani16121809 (PMC13295716; doi:10.3390/ani16121809)
Supplement: Supplementary file 1 [file animals-16-01809-s001.zip]

Archive with 1 entries (1 files):
- animals-4328878-supplementary.pdf
